# Supplementary material for: A Genetic and Structural Study of Genome Rearrangements Mediated by High Copy Repeat Ty1 Elements
Source: PLoS Genet. 2011 May 26;7(5):e1002089. doi: 10.1371/journal.pgen.1002089 (PMC3102749; doi:10.1371/journal.pgen.1002089)
Supplement: Table S3 — Primers used in this study. (XLS) [file pgen.1002089.s008.xls]

## Sheet: Sheet1
STable 3: Primers used in this study
Primera	Sequence
JC-P28	5'-CCCAAGATGCAGATTTCCATGGTTTTATACCTTCTTCGTATAGTAATTGGCGCCAGGGTTTTCCCAGTCACGA-3'
JC-P29	5'-ATGTCTAGTGCGCAATCCTCTATTGATAGCGATGGAGATGTTCGAGATGCAGCGGATAACAATTTCACACAGGA-3'
JC-P39	5'-GATCCCGGGTGTTGGAATAGAAATCAACT-3'
JC-P40	5'-GCTGGATCCTGAGAAATGGGTGAATGTTG-3'
JC-P41	5'-AGGAGCTCAACAAGGCCGCAACAATAAC-3'
JC-P42	5'-TAGCCCGGGCACCCTTCTCTTCTGTCTTGC-3'
JC-P43	5'-TACGGATCCTAAACGTTTGGATTCGTGTG-3'
JC-P44	5'-CGATCTAGATTCGCCCTATTGAAAATTCG-3'
JC-P85	5'-CATTCACCCATTTCTCATAAGG-3'
JC-P125	5'-GTTGATTTCTATTCCAACACCTTC-3'
JC-P349	5'-TCCCTGAAGACACTCCAA-3'
JC-P392	5'-TATCCGGAGACAACGAGACC-3'
JC-P445	5'-CACCCTTCTCTTCTGTCTTGCCTTCTAATGAATAACTGAGTATTCTTTACACATGCAAGCTTGGCGTAATC-3'
JC-P446	5'-GCCTTTCAGTCGAATATATATTCAAACTAGTGGTTAATAAAAACAAAGTACCTGCAGGTCGACTCTAGAG-3'
JC-P447	5'-CTGTGCAAGAAATGCCCGAAATG -3'
JC-P448	5'-GCCCCGGAGTTGGAATGCTC -3'
JC-P310	5'-GGAAAACGCTACCAAAGACG-3'
JC-P670	5'-TGACCGAAAACCAAAGAGTTC-3'
JC-P672	5'-CGCCTATTGCAGAAGGAATG-3'
JC-P674	5'-GATTTCCGCCTGTCCAGTAA-3'
a Utilization of the primers is described in Methods
