# Supplementary material for: A Genetic and Structural Study of Genome Rearrangements Mediated by High Copy Repeat Ty1 Elements
Source: PLoS Genet. 2011 May 26;7(5):e1002089. doi: 10.1371/journal.pgen.1002089 (PMC3102749; doi:10.1371/journal.pgen.1002089)
Supplement: Table S4 — Strains used in this study. (XLSX) [file pgen.1002089.s009.xlsx]

## Sheet: Sheet1
STable 4: Strains used in this study
Straina	Genotype
RDKY6078	MATa lys2-10A, hom3-10, ura3∆0, leu2∆0, trp1∆63, his3∆200
RDKY6079	MATalpha lys2-10A, hom3-10, ura3∆0, leu2∆0, trp1∆63, his3∆200
RDKY6076	MATa lys2-10A, hom3-10, ura3∆0, leu2∆0, trp1∆63, his3∆200 iYEL062w::Ty912 hxt13::URA3
RDKY6077	MATa lys2-10A, hom3-10, ura3∆0, leu2∆0, trp1∆63, his3∆200 iYEL062w::Ty912 hxt13::URA3
RDKY6088	MATa lys2-10A, hom3-10, ura3∆0, leu2∆0, trp1∆63, his3∆200 hxt13::URA3
RDKY6089	MATa lys2-10A, hom3-10, ura3∆0, leu2∆0, trp1∆63, his3∆200 hxt13::URA3
RDKY6105	MATa lys2-10A, hom3-10, ura3∆0, leu2∆0, trp1∆63, his3∆200 hxt13::URA3 mre11::kanMX4
RDKY6106	MATa lys2-10A, hom3-10, ura3∆0, leu2∆0, trp1∆63, his3∆200 hxt13::URA3 mre11::kanMX4
RDKY6499	MATa lys2-10A, hom3-10, ura3∆0, leu2∆0, trp1∆63, his3∆200 iYEL062w::Ty912 hxt13::URA3 mre11::kanMX4
RDKY6500	MATa lys2-10A, hom3-10, ura3∆0, leu2∆0, trp1∆63, his3∆200 iYEL062w::Ty912 hxt13::URA3 mre11::kanMX4
RDKY6619	MATa lys2-10A, hom3-10, ura3∆0, leu2∆0, trp1∆63, his3∆200 hxt13::URA3 rad52::kanMX4
RDKY6620	MATa lys2-10A, hom3-10, ura3∆0, leu2∆0, trp1∆63, his3∆200 hxt13::URA3 rad52::kanMX4
RDKY6503	MATa lys2-10A, hom3-10, ura3∆0, leu2∆0, trp1∆63, his3∆200 iYEL062w::Ty912 hxt13::URA3 rad52::kanMX4
RDKY6504	MATa lys2-10A, hom3-10, ura3∆0, leu2∆0, trp1∆63, his3∆200 iYEL062w::Ty912 hxt13::URA3 rad52::kanMX4
RDKY6557	MATa lys2-10A, hom3-10, ura3∆0, leu2∆0, trp1∆63, his3∆200 hxt13::URA3 rad51::kanMX4
RDKY6558	MATa lys2-10A, hom3-10, ura3∆0, leu2∆0, trp1∆63, his3∆200 hxt13::URA3 rad51::kanMX4
RDKY6555	MATa lys2-10A, hom3-10, ura3∆0, leu2∆0, trp1∆63, his3∆200 iYEL062w::Ty912 hxt13::URA3 rad51::kanMX4
RDKY6556	MATa lys2-10A, hom3-10, ura3∆0, leu2∆0, trp1∆63, his3∆200 iYEL062w::Ty912 hxt13::URA3 rad51::kanMX4
RDKY6597	MATa lys2-10A, hom3-10, ura3∆0, leu2∆0, trp1∆63, his3∆200 hxt13::URA3 rad59::kanMX4
RDKY6598	MATa lys2-10A, hom3-10, ura3∆0, leu2∆0, trp1∆63, his3∆200 hxt13::URA3 rad59::kanMX4
RDKY6599	MATa lys2-10A, hom3-10, ura3∆0, leu2∆0, trp1∆63, his3∆200 iYEL062w::Ty912 hxt13::URA3 rad59::kanMX4
RDKY6600	MATa lys2-10A, hom3-10, ura3∆0, leu2∆0, trp1∆63, his3∆200 iYEL062w::Ty912 hxt13::URA3 rad59::kanMX4
RDKY6539	MATa lys2-10A, hom3-10, ura3∆0, leu2∆0, trp1∆63, his3∆200 iYEL062w::Ty912 hxt13::URA3 srs2::kanMX4
RDKY6540	MATa lys2-10A, hom3-10, ura3∆0, leu2∆0, trp1∆63, his3∆200 iYEL062w::Ty912 hxt13::URA3 srs2::kanMX4
RDKY6107	MATa lys2-10A, hom3-10, ura3∆0, leu2∆0, trp1∆63, his3∆200 hxt13::URA3 sgs1::kanMX4
RDKY6108	MATa lys2-10A, hom3-10, ura3∆0, leu2∆0, trp1∆63, his3∆200 hxt13::URA3 sgs1::kanMX4
RDKY6501	MATa lys2-10A, hom3-10, ura3∆0, leu2∆0, trp1∆63, his3∆200 iYEL062w::Ty912 hxt13::URA3 sgs1::kanMX4
RDKY6502	MATa lys2-10A, hom3-10, ura3∆0, leu2∆0, trp1∆63, his3∆200 iYEL062w::Ty912 hxt13::URA3 sgs1::kanMX4
RDKY7081	MATa lys2-10A, hom3-10, ura3∆0, leu2∆0, trp1∆63, his3∆200 hxt13::URA3 rad51::HIS3 rad59::kanMX4
RDKY7082	MATa lys2-10A, hom3-10, ura3∆0, leu2∆0, trp1∆63, his3∆200 hxt13::URA3 rad51::HIS3 rad59::kanMX4
RDKY7083	MATa lys2-10A, hom3-10, ura3∆0, leu2∆0, trp1∆63, his3∆200 iYEL062w::Ty912 hxt13::URA3 rad51::HIS3 rad59::kanMX4
RDKY7084	MATa lys2-10A, hom3-10, ura3∆0, leu2∆0, trp1∆63, his3∆200 iYEL062w::Ty912 hxt13::URA3 rad51::HIS3 rad59::kanMX4
RDKY7185	MATa lys2-10A, hom3-10, ura3∆0, leu2∆0, trp1∆63, his3∆200 hxt13::URA3 rad52::TRP1 rad51::kanMX4
RDKY7186	MATa lys2-10A, hom3-10, ura3∆0, leu2∆0, trp1∆63, his3∆200 hxt13::URA3 rad52::TRP1 rad51::kanMX4
RDKY7187	MATa lys2-10A, hom3-10, ura3∆0, leu2∆0, trp1∆63, his3∆200 iYEL062w::Ty912 hxt13::URA3 rad52::TRP1 rad51::kanMX4
RDKY7188	MATa lys2-10A, hom3-10, ura3∆0, leu2∆0, trp1∆63, his3∆200 iYEL062w::Ty912 hxt13::URA3 rad52::TRP1 rad51::kanMX4
RDKY7189	MATa lys2-10A, hom3-10, ura3∆0, leu2∆0, trp1∆63, his3∆200 hxt13::URA3 rad52::TRP1 rad59::kanMX4
RDKY7190	MATa lys2-10A, hom3-10, ura3∆0, leu2∆0, trp1∆63, his3∆200 hxt13::URA3 rad52::TRP1 rad59::kanMX4
RDKY7191	MATa lys2-10A, hom3-10, ura3∆0, leu2∆0, trp1∆63, his3∆200 iYEL062w::Ty912 hxt13::URA3 rad52::TRP1 rad59::kanMX4
RDKY7192	MATa lys2-10A, hom3-10, ura3∆0, leu2∆0, trp1∆63, his3∆200 iYEL062w::Ty912 hxt13::URA3 rad52::TRP1 rad59::kanMX4
RDKY7087	MATa lys2-10A, hom3-10, ura3∆0, leu2∆0, trp1∆63, his3∆200 hxt13::URA3 rad52::TRP1 rad51::HIS3 rad59::kanMX4
RDKY7088	MATa lys2-10A, hom3-10, ura3∆0, leu2∆0, trp1∆63, his3∆200 hxt13::URA3 rad52::TRP1 rad51::HIS3 rad59::kanMX4
RDKY7085	MATa lys2-10A, hom3-10, ura3∆0, leu2∆0, trp1∆63, his3∆200 iYEL062w::Ty912 hxt13::URA3 rad52::TRP1 rad51::HIS3 rad59::kanMX4
RDKY7086	MATa lys2-10A, hom3-10, ura3∆0, leu2∆0, trp1∆63, his3∆200 iYEL062w::Ty912 hxt13::URA3 rad52::TRP1 rad51::HIS3 rad59::kanMX4
RDKY7042	MATa lys2-10A, hom3-10, ura3∆0, leu2∆0, trp1∆63, his3∆200 hxt13::URA3 rfa1-t33
RDKY7043	MATa lys2-10A, hom3-10, ura3∆0, leu2∆0, trp1∆63, his3∆200 iYEL062w::Ty912 hxt13::URA3 rfa1-t33
RDKY7072	MATa lys2-10A, hom3-10, ura3∆0, leu2∆0, trp1∆63, his3∆200 iYEL062w::Ty912 hxt13::URA3 rfa1-t33
RDKY6527	MATa lys2-10A, hom3-10, ura3∆0, leu2∆0, trp1∆63, his3∆200 iYEL062w::Ty912 hxt13::URA3 rrm3/rtt104::kanMX4
RDKY6528	MATa lys2-10A, hom3-10, ura3∆0, leu2∆0, trp1∆63, his3∆200 iYEL062w::Ty912 hxt13::URA3 rrm3/rtt104::kanMX4
RDKY6167	MATa lys2-10A, hom3-10, ura3∆0, leu2∆0, trp1∆63, his3∆200 hxt13::URA3 rtt107/esc4::kanMX4
RDKY6168	MATa lys2-10A, hom3-10, ura3∆0, leu2∆0, trp1∆63, his3∆200 hxt13::URA3 rtt107/esc4::kanMX4
RDKY6525	MATa lys2-10A, hom3-10, ura3∆0, leu2∆0, trp1∆63, his3∆200 iYEL062w::Ty912 hxt13::URA3 rtt107/esc4::kanMX4
RDKY6526	MATa lys2-10A, hom3-10, ura3∆0, leu2∆0, trp1∆63, his3∆200 iYEL062w::Ty912 hxt13::URA3 rtt107/esc4::kanMX4
RDKY7177	MATa lys2-10A, hom3-10, ura3∆0, leu2∆0, trp1∆63, his3∆200 hxt13::URA3 sir4::kanMX4
RDKY7178	MATa lys2-10A, hom3-10, ura3∆0, leu2∆0, trp1∆63, his3∆200 hxt13::URA3 sir4::kanMX4
RDKY7179	MATa lys2-10A, hom3-10, ura3∆0, leu2∆0, trp1∆63, his3∆200 iYEL062w::Ty912 hxt13::URA3 sir4::kanMX4
RDKY7180	MATa lys2-10A, hom3-10, ura3∆0, leu2∆0, trp1∆63, his3∆200 iYEL062w::Ty912 hxt13::URA3 sir4::kanMX4
RDKY6189	MATa lys2-10A, hom3-10, ura3∆0, leu2∆0, trp1∆63, his3∆200 hxt13::URA3 mms1::kanMX4
RDKY6190	MATa lys2-10A, hom3-10, ura3∆0, leu2∆0, trp1∆63, his3∆200 hxt13::URA3 mms1::kanMX4
RDKY6535	MATa lys2-10A, hom3-10, ura3∆0, leu2∆0, trp1∆63, his3∆200 iYEL062w::Ty912 hxt13::URA3 mms1::kanMX4
RDKY6536	MATa lys2-10A, hom3-10, ura3∆0, leu2∆0, trp1∆63, his3∆200 iYEL062w::Ty912 hxt13::URA3 mms1::kanMX4
RDKY6543	MATa lys2-10A, hom3-10, ura3∆0, leu2∆0, trp1∆63, his3∆200 hxt13::URA3 rad27::kanMX4
RDKY6544	MATa lys2-10A, hom3-10, ura3∆0, leu2∆0, trp1∆63, his3∆200 hxt13::URA3 rad27::kanMX4
RDKY6545	MATa lys2-10A, hom3-10, ura3∆0, leu2∆0, trp1∆63, his3∆200 iYEL062w::Ty912 hxt13::URA3 rad27::kanMX4
RDKY6546	MATa lys2-10A, hom3-10, ura3∆0, leu2∆0, trp1∆63, his3∆200 iYEL062w::Ty912 hxt13::URA3 rad27::kanMX4
RDKY7039	MATa lys2-10A, hom3-10, ura3∆0, leu2∆0, trp1∆63, his3∆200 hxt13::URA3 cdc9-1::kanMX4
RDKY7040	MATa lys2-10A, hom3-10, ura3∆0, leu2∆0, trp1∆63, his3∆200 iYEL062w::Ty912 hxt13::URA3 cdc9-1
RDKY7041	MATa lys2-10A, hom3-10, ura3∆0, leu2∆0, trp1∆63, his3∆200 iYEL062w::Ty912 hxt13::URA3 cdc9-1
RDKY6151	MATa lys2-10A, hom3-10, ura3∆0, leu2∆0, trp1∆63, his3∆200 hxt13::URA3 elg1/rtt110::kanMX4
RDKY6152	MATa lys2-10A, hom3-10, ura3∆0, leu2∆0, trp1∆63, his3∆200 hxt13::URA3 elg1/rtt110::kanMX4
RDKY6509	MATa lys2-10A, hom3-10, ura3∆0, leu2∆0, trp1∆63, his3∆200 iYEL062w::Ty912 hxt13::URA3 elg1/rtt110::kanMX4
RDKY6510	MATa lys2-10A, hom3-10, ura3∆0, leu2∆0, trp1∆63, his3∆200 iYEL062w::Ty912 hxt13::URA3 elg1/rtt110::kanMX4
RDKY6589	MATa lys2-10A, hom3-10, ura3∆0, leu2∆0, trp1∆63, his3∆200 hxt13::URA3 sml1::TRP1
RDKY6590	MATa lys2-10A, hom3-10, ura3∆0, leu2∆0, trp1∆63, his3∆200 hxt13::URA3 sml1::TRP1
RDKY7073	MATa lys2-10A, hom3-10, ura3∆0, leu2∆0, trp1∆63, his3∆200 iYEL062w::Ty912 hxt13::URA3 sml1::TRP1
RDKY7074	MATa lys2-10A, hom3-10, ura3∆0, leu2∆0, trp1∆63, his3∆200 iYEL062w::Ty912 hxt13::URA3 sml1::TRP1
RDKY6583	MATa lys2-10A, hom3-10, ura3∆0, leu2∆0, trp1∆63, his3∆200 hxt13::URA3 mec1::kanMX4 sml1::TRP1
RDKY6584	MATa lys2-10A, hom3-10, ura3∆0, leu2∆0, trp1∆63, his3∆200 hxt13::URA3 mec1::kanMX4 sml1::TRP1
RDKY6581	MATa lys2-10A, hom3-10, ura3∆0, leu2∆0, trp1∆63, his3∆200 iYEL062w::Ty912 hxt13::URA3 mec1::kanMX4 sml1::TRP1
RDKY6582	MATa lys2-10A, hom3-10, ura3∆0, leu2∆0, trp1∆63, his3∆200 iYEL062w::Ty912 hxt13::URA3 mec1::kanMX4 sml1::TRP1
RDKY6585	MATa lys2-10A, hom3-10, ura3∆0, leu2∆0, trp1∆63, his3∆200 hxt13::URA3 rad53::kanMX4 sml1::TRP1
RDKY6586	MATa lys2-10A, hom3-10, ura3∆0, leu2∆0, trp1∆63, his3∆200 hxt13::URA3 rad53::kanMX4 sml1::TRP1
RDKY6587	MATa lys2-10A, hom3-10, ura3∆0, leu2∆0, trp1∆63, his3∆200 iYEL062w::Ty912 hxt13::URA3 rad53::kanMX4 sml1::TRP1
RDKY6588	MATa lys2-10A, hom3-10, ura3∆0, leu2∆0, trp1∆63, his3∆200 iYEL062w::Ty912 hxt13::URA3 rad53::kanMX4 sml1::TRP1
RDKY6515	MATa lys2-10A, hom3-10, ura3∆0, leu2∆0, trp1∆63, his3∆200 iYEL062w::Ty912 hxt13::URA3 dun1::kanMX4
RDKY6516	MATa lys2-10A, hom3-10, ura3∆0, leu2∆0, trp1∆63, his3∆200 iYEL062w::Ty912 hxt13::URA3 dun1::kanMX4
RDKY6623	MATa lys2-10A, hom3-10, ura3∆0, leu2∆0, trp1∆63, his3∆200 iYEL062w::Ty912 hxt13::URA3 chk1::kanMX4
RDKY6624	MATa lys2-10A, hom3-10, ura3∆0, leu2∆0, trp1∆63, his3∆200 iYEL062w::Ty912 hxt13::URA3 chk1::kanMX4
RDKY6569	MATa lys2-10A, hom3-10, ura3∆0, leu2∆0, trp1∆63, his3∆200 hxt13::URA3 tel1::kanMX4
RDKY6570	MATa lys2-10A, hom3-10, ura3∆0, leu2∆0, trp1∆63, his3∆200 hxt13::URA3 tel1::kanMX4
RDKY6571	MATa lys2-10A, hom3-10, ura3∆0, leu2∆0, trp1∆63, his3∆200 iYEL062w::Ty912 hxt13::URA3 tel1::kanMX4
RDKY6572	MATa lys2-10A, hom3-10, ura3∆0, leu2∆0, trp1∆63, his3∆200 iYEL062w::Ty912 hxt13::URA3 tel1::kanMX4
RDKY6625	MATa lys2-10A, hom3-10, ura3∆0, leu2∆0, trp1∆63, his3∆200 iYEL062w::Ty912 hxt13::URA3 rad9::kanMX4
RDKY6626	MATa lys2-10A, hom3-10, ura3∆0, leu2∆0, trp1∆63, his3∆200 iYEL062w::Ty912 hxt13::URA3 rad9::kanMX4
RDKY6175	MATa lys2-10A, hom3-10, ura3∆0, leu2∆0, trp1∆63, his3∆200 hxt13::URA3 mrc1::kanMX4
RDKY6176	MATa lys2-10A, hom3-10, ura3∆0, leu2∆0, trp1∆63, his3∆200 hxt13::URA3 mrc1::kanMX4
RDKY6529	MATa lys2-10A, hom3-10, ura3∆0, leu2∆0, trp1∆63, his3∆200 iYEL062w::Ty912 hxt13::URA3 mrc1::kanMX4
RDKY6530	MATa lys2-10A, hom3-10, ura3∆0, leu2∆0, trp1∆63, his3∆200 iYEL062w::Ty912 hxt13::URA3 mrc1::kanMX4
RDKY6149	MATa lys2-10A, hom3-10, ura3∆0, leu2∆0, trp1∆63, his3∆200 hxt13::URA3 csm3::kanMX4
RDKY6150	MATa lys2-10A, hom3-10, ura3∆0, leu2∆0, trp1∆63, his3∆200 hxt13::URA3 csm3::kanMX4
RDKY6517	MATa lys2-10A, hom3-10, ura3∆0, leu2∆0, trp1∆63, his3∆200 iYEL062w::Ty912 hxt13::URA3 csm3::kanMX4
RDKY6518	MATa lys2-10A, hom3-10, ura3∆0, leu2∆0, trp1∆63, his3∆200 iYEL062w::Ty912 hxt13::URA3 csm3::kanMX4
RDKY6551	MATa lys2-10A, hom3-10, ura3∆0, leu2∆0, trp1∆63, his3∆200 hxt13::URA3 sic1::kanMX4
RDKY6552	MATa lys2-10A, hom3-10, ura3∆0, leu2∆0, trp1∆63, his3∆200 hxt13::URA3 sic1::kanMX4
RDKY6553	MATa lys2-10A, hom3-10, ura3∆0, leu2∆0, trp1∆63, his3∆200 iYEL062w::Ty912 hxt13::URA3 sic1::kanMX4
RDKY6554	MATa lys2-10A, hom3-10, ura3∆0, leu2∆0, trp1∆63, his3∆200 iYEL062w::Ty912 hxt13::URA3 sic1::kanMX4
RDKY6191	MATa lys2-10A, hom3-10, ura3∆0, leu2∆0, trp1∆63, his3∆200 hxt13::URA3 rtt105::HIS3
RDKY6192	MATa lys2-10A, hom3-10, ura3∆0, leu2∆0, trp1∆63, his3∆200 hxt13::URA3 rtt105::HIS3
RDKY6537	MATa lys2-10A, hom3-10, ura3∆0, leu2∆0, trp1∆63, his3∆200 iYEL062w::Ty912 hxt13::URA3 rtt105::HIS3
RDKY6538	MATa lys2-10A, hom3-10, ura3∆0, leu2∆0, trp1∆63, his3∆200 iYEL062w::Ty912 hxt13::URA3 rtt105::HIS3
RDKY7017	MATa lys2-10A, hom3-10, ura3∆0, leu2∆0, trp1∆63, his3∆200 hxt13::URA3 pmr1::kanMX4
RDKY7018	MATa lys2-10A, hom3-10, ura3∆0, leu2∆0, trp1∆63, his3∆200 hxt13::URA3 pmr1::kanMX4
RDKY7019	MATa lys2-10A, hom3-10, ura3∆0, leu2∆0, trp1∆63, his3∆200 iYEL062w::Ty912 hxt13::URA3 pmr1::kanMX4
RDKY7020	MATa lys2-10A, hom3-10, ura3∆0, leu2∆0, trp1∆63, his3∆200 iYEL062w::Ty912 hxt13::URA3 pmr1::kanMX4
RDKY6603	MATa lys2-10A, hom3-10, ura3∆0, leu2∆0, trp1∆63, his3∆200 hxt13::URA3 mlh1::kanMX4
RDKY6604	MATa lys2-10A, hom3-10, ura3∆0, leu2∆0, trp1∆63, his3∆200 hxt13::URA3 mlh1::kanMX4
RDKY6601	MATa lys2-10A, hom3-10, ura3∆0, leu2∆0, trp1∆63, his3∆200 iYEL062w::Ty912 hxt13::URA3 mlh1::kanMX4
RDKY6602	MATa lys2-10A, hom3-10, ura3∆0, leu2∆0, trp1∆63, his3∆200 iYEL062w::Ty912 hxt13::URA3 mlh1::kanMX4
RDKY6605	MATa lys2-10A, hom3-10, ura3∆0, leu2∆0, trp1∆63, his3∆200 hxt13::URA3 msh2::kanMX4
RDKY6606	MATa lys2-10A, hom3-10, ura3∆0, leu2∆0, trp1∆63, his3∆200 hxt13::URA3 msh2::kanMX4
RDKY6607	MATa lys2-10A, hom3-10, ura3∆0, leu2∆0, trp1∆63, his3∆200 iYEL062w::Ty912 hxt13::URA3 msh2::kanMX4
RDKY6608	MATa lys2-10A, hom3-10, ura3∆0, leu2∆0, trp1∆63, his3∆200 iYEL062w::Ty912 hxt13::URA3 msh2::kanMX4
RDKY6143	MATa lys2-10A, hom3-10, ura3∆0, leu2∆0, trp1∆63, his3∆200 hxt13::URA3 rad6::kanMX4
RDKY6144	MATa lys2-10A, hom3-10, ura3∆0, leu2∆0, trp1∆63, his3∆200 hxt13::URA3 rad6::kanMX4
RDKY6507	MATa lys2-10A, hom3-10, ura3∆0, leu2∆0, trp1∆63, his3∆200 iYEL062w::Ty912 hxt13::URA3 rad6::kanMX4
RDKY6508	MATa lys2-10A, hom3-10, ura3∆0, leu2∆0, trp1∆63, his3∆200 iYEL062w::Ty912 hxt13::URA3 rad6::kanMX4
RDKY6523	MATa lys2-10A, hom3-10, ura3∆0, leu2∆0, trp1∆63, his3∆200 iYEL062w::Ty912 hxt13::URA3 rad5::kanMX4
RDKY6524	MATa lys2-10A, hom3-10, ura3∆0, leu2∆0, trp1∆63, his3∆200 iYEL062w::Ty912 hxt13::URA3 rad5::kanMX4
RDKY7183	MATa lys2-10A, hom3-10, ura3∆0, leu2∆0, trp1∆63, his3∆200 iYEL062w::Ty912 hxt13::URA3 rlf2/cac1::kanMX4
RDKY7184	MATa lys2-10A, hom3-10, ura3∆0, leu2∆0, trp1∆63, his3∆200 iYEL062w::Ty912 hxt13::URA3 rlf2/cac1::kanMX4
RDKY6792	MATa lys2-10A, hom3-10, ura3∆0, leu2∆0, trp1∆63, his3∆200 hxt13::URA3 rtt109::kanMX4
RDKY6793	MATa lys2-10A, hom3-10, ura3∆0, leu2∆0, trp1∆63, his3∆200 hxt13::URA3 rtt109::kanMX4
RDKY6513	MATa lys2-10A, hom3-10, ura3∆0, leu2∆0, trp1∆63, his3∆200 iYEL062w::Ty912 hxt13::URA3 rtt109::kanMX4
RDKY6514	MATa lys2-10A, hom3-10, ura3∆0, leu2∆0, trp1∆63, his3∆200 iYEL062w::Ty912 hxt13::URA3 rtt109::kanMX4
RDKY6117	MATa lys2-10A, hom3-10, ura3∆0, leu2∆0, trp1∆63, his3∆200 hxt13::URA3 rtt101::kanMX4
RDKY6118	MATa lys2-10A, hom3-10, ura3∆0, leu2∆0, trp1∆63, his3∆200 hxt13::URA3 rtt101::kanMX4
RDKY6505	MATa lys2-10A, hom3-10, ura3∆0, leu2∆0, trp1∆63, his3∆200 iYEL062w::Ty912 hxt13::URA3 rtt101::kanMX4
RDKY6506	MATa lys2-10A, hom3-10, ura3∆0, leu2∆0, trp1∆63, his3∆200 iYEL062w::Ty912 hxt13::URA3 rtt101::kanMX4
RDKY6621	MATa lys2-10A, hom3-10, ura3∆0, leu2∆0, trp1∆63, his3∆200 hxt13::URA3 asf1::kanMX4
RDKY6622	MATa lys2-10A, hom3-10, ura3∆0, leu2∆0, trp1∆63, his3∆200 hxt13::URA3 asf1::kanMX4
RDKY6519	MATa lys2-10A, hom3-10, ura3∆0, leu2∆0, trp1∆63, his3∆200 iYEL062w::Ty912 hxt13::URA3 asf1::kanMX4
RDKY6520	MATa lys2-10A, hom3-10, ura3∆0, leu2∆0, trp1∆63, his3∆200 iYEL062w::Ty912 hxt13::URA3 asf1::kanMX4
RDKY6549	MATa lys2-10A, hom3-10, ura3∆0, leu2∆0, trp1∆63, his3∆200 hxt13::URA3 spt21::kanMX4
RDKY6550	MATa lys2-10A, hom3-10, ura3∆0, leu2∆0, trp1∆63, his3∆200 hxt13::URA3 spt21::kanMX4
RDKY6547	MATa lys2-10A, hom3-10, ura3∆0, leu2∆0, trp1∆63, his3∆200 iYEL062w::Ty912 hxt13::URA3 spt21::kanMX4
RDKY6548	MATa lys2-10A, hom3-10, ura3∆0, leu2∆0, trp1∆63, his3∆200 iYEL062w::Ty912 hxt13::URA3 spt21::kanMX4
RDKY6159	MATa lys2-10A, hom3-10, ura3∆0, leu2∆0, trp1∆63, his3∆200 hxt13::URA3 rtt106::kanMX4
RDKY6160	MATa lys2-10A, hom3-10, ura3∆0, leu2∆0, trp1∆63, his3∆200 hxt13::URA3 rtt106::kanMX4
RDKY6521	MATa lys2-10A, hom3-10, ura3∆0, leu2∆0, trp1∆63, his3∆200 iYEL062w::Ty912 hxt13::URA3 rtt106::kanMX4
RDKY6522	MATa lys2-10A, hom3-10, ura3∆0, leu2∆0, trp1∆63, his3∆200 iYEL062w::Ty912 hxt13::URA3 rtt106::kanMX4
RDKY6123	MATa lys2-10A, hom3-10, ura3∆0, leu2∆0, trp1∆63, his3∆200 hxt13::URA3 rtt102::kanMX4
RDKY6124	MATa lys2-10A, hom3-10, ura3∆0, leu2∆0, trp1∆63, his3∆200 hxt13::URA3 rtt102::kanMX4
RDKY6511	MATa lys2-10A, hom3-10, ura3∆0, leu2∆0, trp1∆63, his3∆200 iYEL062w::Ty912 hxt13::URA3 rtt102::kanMX4
RDKY6512	MATa lys2-10A, hom3-10, ura3∆0, leu2∆0, trp1∆63, his3∆200 iYEL062w::Ty912 hxt13::URA3 rtt102::kanMX4
RDKY6577	MATa lys2-10A, hom3-10, ura3∆0, leu2∆0, trp1∆63, his3∆200 hxt13::URA3 gal11::HIS3
RDKY6588	MATa lys2-10A, hom3-10, ura3∆0, leu2∆0, trp1∆63, his3∆200 hxt13::URA3 gal11::HIS3
RDKY6579	MATa lys2-10A, hom3-10, ura3∆0, leu2∆0, trp1∆63, his3∆200 iYEL062w::Ty912 hxt13::URA3 gal11::HIS3
RDKY6580	MATa lys2-10A, hom3-10, ura3∆0, leu2∆0, trp1∆63, his3∆200 iYEL062w::Ty912 hxt13::URA3 gal11::HIS3
RDKY6181	MATa lys2-10A, hom3-10, ura3∆0, leu2∆0, trp1∆63, his3∆200 hxt13::URA3 rtt103::kanMX4
RDKY6182	MATa lys2-10A, hom3-10, ura3∆0, leu2∆0, trp1∆63, his3∆200 hxt13::URA3 rtt103::kanMX4
RDKY6531	MATa lys2-10A, hom3-10, ura3∆0, leu2∆0, trp1∆63, his3∆200 iYEL062w::Ty912 hxt13::URA3 rtt103::kanMX4
RDKY6532	MATa lys2-10A, hom3-10, ura3∆0, leu2∆0, trp1∆63, his3∆200 iYEL062w::Ty912 hxt13::URA3 rtt103::kanMX4
RDKY6575	MATa lys2-10A, hom3-10, ura3∆0, leu2∆0, trp1∆63, his3∆200 hxt13::URA3 spt8::kanMX4
RDKY6576	MATa lys2-10A, hom3-10, ura3∆0, leu2∆0, trp1∆63, his3∆200 hxt13::URA3 spt8::kanMX4
RDKY6573	MATa lys2-10A, hom3-10, ura3∆0, leu2∆0, trp1∆63, his3∆200 iYEL062w::Ty912 hxt13::URA3 spt8::kanMX4
RDKY6574	MATa lys2-10A, hom3-10, ura3∆0, leu2∆0, trp1∆63, his3∆200 iYEL062w::Ty912 hxt13::URA3 spt8::kanMX4
RDKY6559	MATa lys2-10A, hom3-10, ura3∆0, leu2∆0, trp1∆63, his3∆200 hxt13::URA3 spt2::kanMX4
RDKY6560	MATa lys2-10A, hom3-10, ura3∆0, leu2∆0, trp1∆63, his3∆200 hxt13::URA3 spt2::kanMX4
RDKY6561	MATa lys2-10A, hom3-10, ura3∆0, leu2∆0, trp1∆63, his3∆200 iYEL062w::Ty912 hxt13::URA3 spt2::kanMX4
RDKY6562	MATa lys2-10A, hom3-10, ura3∆0, leu2∆0, trp1∆63, his3∆200 iYEL062w::Ty912 hxt13::URA3 spt2::kanMX4
RDKY6567	MATa lys2-10A, hom3-10, ura3∆0, leu2∆0, trp1∆63, his3∆200 hxt13::URA3 spt4::kanMX4
RDKY6568	MATa lys2-10A, hom3-10, ura3∆0, leu2∆0, trp1∆63, his3∆200 hxt13::URA3 spt4::kanMX4
RDKY6565	MATa lys2-10A, hom3-10, ura3∆0, leu2∆0, trp1∆63, his3∆200 iYEL062w::Ty912 hxt13::URA3 spt4::kanMX4
RDKY6566	MATa lys2-10A, hom3-10, ura3∆0, leu2∆0, trp1∆63, his3∆200 iYEL062w::Ty912 hxt13::URA3 spt4::kanMX4
RDKY6611	MATa lys2-10A, hom3-10, ura3∆0, leu2∆0, trp1∆63, his3∆200 hxt13::URA3 tsa1::kanMX4
RDKY6612	MATa lys2-10A, hom3-10, ura3∆0, leu2∆0, trp1∆63, his3∆200 hxt13::URA3 tsa1::kanMX4
RDKY6609	MATa lys2-10A, hom3-10, ura3∆0, leu2∆0, trp1∆63, his3∆200 iYEL062w::Ty912 hxt13::URA3 tsa1::kanMX4
RDKY6610	MATa lys2-10A, hom3-10, ura3∆0, leu2∆0, trp1∆63, his3∆200 iYEL062w::Ty912 hxt13::URA3 tsa1::kanMX4
RDKY6533	MATa lys2-10A, hom3-10, ura3∆0, leu2∆0, trp1∆63, his3∆200 iYEL062w::Ty912 hxt13::URA3 est2::kanMX4
RDKY6534	MATa lys2-10A, hom3-10, ura3∆0, leu2∆0, trp1∆63, his3∆200 iYEL062w::Ty912 hxt13::URA3 est2::kanMX4
a All strains are isogenic to S288c

## Sheet: Sheet2
mre11	6105	6106	6499	6500	RDKY6105	RDKY6106	RDKY6499	RDKY6500
rad52	6619	6620	6503	6504	RDKY6619	RDKY6620	RDKY6503	RDKY6504
rad51	6557	6558	6555	6556	RDKY6557	RDKY6558	RDKY6555	RDKY6556
rad59	6597	6598	6599	6600	RDKY6597	RDKY6598	RDKY6599	RDKY6600
srs2	5557c		6539	6540	RDKY5557c	RDKY	RDKY6539	RDKY6540
sgs1	6107	6108	6501	6502	RDKY6107	RDKY6108	RDKY6501	RDKY6502
rad51 rad59	7081	7082	7083	7084	RDKY7081	RDKY7082	RDKY7083	RDKY7084
rad52 rad51	7185	7186	7187	7188	RDKY7185	RDKY7186	RDKY7187	RDKY7188
rad52 rad59	7189	7190	7191	7192	RDKY7189	RDKY7190	RDKY7191	RDKY7192
rad52 rad51 rad59	7087	7088	7085	7086	RDKY7087	RDKY7088	RDKY7085	RDKY7086
					RDKY	RDKY	RDKY	RDKY
rfa1-t33	7042		7043	7072	RDKY7042	RDKY	RDKY7043	RDKY7072
rrm3/rtt104	5556c		6527	6528	RDKY5556c	RDKY	RDKY6527	RDKY6528
rtt107/esc4	6167	6168	6525	6526	RDKY6167	RDKY6168	RDKY6525	RDKY6526
sir4	7177	7178	7179	7180	RDKY7177	RDKY7178	RDKY7179	RDKY7180
mms1	6189	6190	6535	6536	RDKY6189	RDKY6190	RDKY6535	RDKY6536
rad27	6543	6544	6545	6546	RDKY6543	RDKY6544	RDKY6545	RDKY6546
cdc9-1	7039		7040	7041	RDKY7039	RDKY	RDKY7040	RDKY7041
elg1/rtt110	6151	6152	6509	6510	RDKY6151	RDKY6152	RDKY6509	RDKY6510
					RDKY	RDKY	RDKY	RDKY
sml1	6589	6590	7073	7074	RDKY6589	RDKY6590	RDKY7073	RDKY7074
mec1 sml1	6583	6584	6581	6582	RDKY6583	RDKY6584	RDKY6581	RDKY6582
rad53 sml1	6585	6586	6587	6588	RDKY6585	RDKY6586	RDKY6587	RDKY6588
dun1	3739d		6515	6516	RDKY3739d	RDKY	RDKY6515	RDKY6516
chk1	3745e		6623	6624	RDKY3745e	RDKY	RDKY6623	RDKY6624
tel1	6569	6570	6571	6572	RDKY6569	RDKY6570	RDKY6571	RDKY6572
rad9	3719e		6625	6626	RDKY3719e	RDKY	RDKY6625	RDKY6626
mrc1	6175	6176	6529	6530	RDKY6175	RDKY6176	RDKY6529	RDKY6530
csm3	6149	6150	6517	6518	RDKY6149	RDKY6150	RDKY6517	RDKY6518
sic1	6551	6552	6553	6554	RDKY6551	RDKY6552	RDKY6553	RDKY6554
					RDKY	RDKY	RDKY	RDKY
rtt105	6191	6192	6537	6538	RDKY6191	RDKY6192	RDKY6537	RDKY6538
pmr1	7017	7018	7019	7020	RDKY7017	RDKY7018	RDKY7019	RDKY7020
					RDKY	RDKY	RDKY	RDKY
mlh1	6603		6601	6602	RDKY6603	RDKY	RDKY6601	RDKY6602
msh2	6605	6606	6607	6608	RDKY6605	RDKY6606	RDKY6607	RDKY6608
					RDKY	RDKY	RDKY	RDKY
rad6	6143	6144	6507	6508	RDKY6143	RDKY6144	RDKY6507	RDKY6508
rad5	5519f		6523	6524	RDKY5519f	RDKY	RDKY6523	RDKY6524
					RDKY	RDKY	RDKY	RDKY
rlf2/cac1	4753g		7183	7184	RDKY4753g	RDKY	RDKY7183	RDKY7184
rtt109	6792	6793	6513	6514	RDKY6792	RDKY6793	RDKY6513	RDKY6514
rtt101	6117	6118	6505	6506	RDKY6117	RDKY6118	RDKY6505	RDKY6506
asf1	6621	6622	6519	6520	RDKY6621	RDKY6622	RDKY6519	RDKY6520
spt21	6549	6550	6547	6548	RDKY6549	RDKY6550	RDKY6547	RDKY6548
rtt106	6159	6160	6521	6522	RDKY6159	RDKY6160	RDKY6521	RDKY6522
rtt102	6123	6124	6511	6512	RDKY6123	RDKY6124	RDKY6511	RDKY6512
					RDKY	RDKY	RDKY	RDKY
gal11	6577	6588	6579	6580	RDKY6577	RDKY6588	RDKY6579	RDKY6580
rtt103	6181	6182	6531	6532	RDKY6181	RDKY6182	RDKY6531	RDKY6532
spt8	6575	6576	6573	6574	RDKY6575	RDKY6576	RDKY6573	RDKY6574
spt2	6559	6560	6561	6562	RDKY6559	RDKY6560	RDKY6561	RDKY6562
spt4	6567	6568	6565	6566	RDKY6567	RDKY6568	RDKY6565	RDKY6566
					RDKY	RDKY	RDKY	RDKY
tsa1	6611	6612	6609	6610	RDKY6611	RDKY6612	RDKY6609	RDKY6610
					RDKY	RDKY	RDKY	RDKY
est2	4347d		6533	6534	RDKY4347d	RDKY	RDKY6533	RDKY6534
