# Supplementary material for: A Genetic and Structural Study of Genome Rearrangements Mediated by High Copy Repeat Ty1 Elements
Source: PLoS Genet. 2011 May 26;7(5):e1002089. doi: 10.1371/journal.pgen.1002089 (PMC3102749; doi:10.1371/journal.pgen.1002089)
Supplement: Table S5 — aCGH microarray setup. (XLSX) [file pgen.1002089.s010.xlsx]

## Sheet: Sheet1
STable 5: aCGH microarray setup
Date Analyzed	Microarray ID#	Well	Label (nm)a	Isolate/Strain
20080520	219751	1	532	RDKY6088
20080520	219751	1	635	I1
20080520	219751	2	532	I2
20080520	219751	2	635	I3
20080520	219751	3	532	I4
20080520	219751	3	635	I5
20080520	219751	4	532	I6
20080520	219751	4	635	I7
20080603	233225	1	532	RDKY6088
20080603	233225	1	635	I10
20080603	233225	2	532	I8
20080603	233225	2	635	I8
20080603	233225	3	532	I11
20080603	233225	3	635	I12
20080603	233225	4	532	I13
20080603	233225	4	635	I14
20080731	227692	1	532	RDKY6088
20080731	227692	1	635	I15
20080731	227692	2	532	I16
20080731	227692	2	635	I17
20080813	257943	1	532	RDKY6088
20080813	257943	1	635	I18
20080813	257943	2	532	I19
20080813	257943	2	635	I20
20080813	257943	3	532	I21
20080813	257943	3	635	I22
20080813	257943	4	532	I23
20080813	257943	4	635	I24
20080813	258053	1	532	RDKY6088
20080813	258053	1	635	I25
20080813	258053	2	532	I26
20080813	258053	2	635	I27
20080813	258053	3	532	I28
20080813	258053	3	635	I29
20080813	258053	4	532	I30
20080813	258053	4	635	I31
20080813	259128	1	532	RDKY6088
20080813	259128	1	635	I32
20080813	259128	2	532	I33
20080813	259128	2	635	I34
20080813	259128	3	532	I35
20080813	259128	3	635	I36
20080813	259128	4	532	I37
20080813	259128	4	635	I38
20080813	259129	1	532	RDKY6088
20080813	259129	1	635	I39
20080813	259129	2	532	I40
20080813	259129	2	635	I41
20080813	259129	3	532	I42
20080813	259129	3	635	I43
20080813	259129	4	532	I44
20080813	259129	4	635	I45
20080917	256275	1	532	RDKY6088
20080917	256275	1	635	I46
20080917	256275	2	532	I47
20080917	256275	2	635	I48
20080917	256275	3	532	I49
20080917	256275	3	635	I50
20080917	256275	4	532	I51
20080917	256275	4	635	I52
20080917	257941	1	532	RDKY6088
20080917	257941	1	635	I53
20080917	257941	2	532	I54
20080917	257941	2	635	I55
20080917	257941	3	532	I56
20080917	257941	3	635	I57
20080917	257941	4	532	I58
20080917	257941	4	635	I59
20080917	257944	1	532	RDKY6088
20080917	257944	1	635	I60
20080917	257944	2	532	I61
20080917	257944	2	635	I62
20080917	257944	3	532	I63
20080917	257944	3	635	I64
20080917	257944	4	532	I65
20080917	257944	4	635	I66
20081007	264067	1	532	RDKY6088
20081007	264067	1	635	I67
20081007	264067	2	532	I68
20081007	264067	2	635	I69
20081007	264067	3	532	I70
20081007	264067	3	635	I71
20081007	264067	4	532	I72
20081007	264067	4	635	I73
20081007	265734	1	532	RDKY6088
20081007	265734	1	635	I63
20081007	265734	2	532	RDKY6088
20081007	265734	2	635	I64
20081007	265734	3	532	RDKY6088
20081007	265734	3	635	I23
20081007	265734	4	532	RDKY6088
20081007	265734	4	635	I24
20081007	265735	1	532	RDKY6088
20081007	265735	1	635	I56
20081007	265735	2	532	RDKY6088
20081007	265735	2	635	I57
20081007	265735	3	532	RDKY6088
20081007	265735	3	635	I47
20081007	265735	4	532	RDKY6088
20081007	265735	4	635	I48
20081007	265741	1	532	RDKY6088
20081007	265741	1	635	I74
20081007	265741	2	532	I75
20081007	265741	2	635	I76
20081007	265741	3	532	I77
20081007	265741	3	635	I78
20081007	265741	4	532	I79
20081007	265741	4	635	I80
20090130	265745	1	532	RDKY6088
20090130	265745	1	635	I81
20090130	265745	2	532	I82
20090130	265745	2	635	I83
20090130	265745	3	532	I84
20090130	265745	3	635	I85
20090130	265745	4	532	I86
20090130	265745	4	635	I87
20090130	305297	1	532	RDKY6088
20090130	305297	1	635	I88
20090130	305297	2	532	I89
20090130	305297	2	635	I90
20090130	305297	3	532	I91
20090130	305297	3	635	I92
20090130	305297	4	532	I93
20090130	305297	4	635	I94
a Wavelengths refer to microarray dye. 532: Cy3, 635: Cy3
